# Supplementary material for: MicroRNA-30c-1-3p Alleviates Hypoxia-Induced Cardiomyocyte Dysfunction via Tnrc6a Targeting
Source: Biomedicines. 2026 Jun 17;14(6):1364. doi: 10.3390/biomedicines14061364 (PMC13296658; doi:10.3390/biomedicines14061364)
Supplement: Supplementary file 1 [file biomedicines-14-01364-s001.zip]

Archive with 1 entries (1 files):
- biomedicines-4258608-supplementary.pdf
